# Supplementary material for: The 3’tsRNAs are aminoacylated: Implications for their biogenesis
Source: PLoS Genet. 2021 Jul 29;17(7):e1009675. doi: 10.1371/journal.pgen.1009675 (PMC8354468; doi:10.1371/journal.pgen.1009675)
Supplement: S1 Table — (XLSX) [file pgen.1009675.s001.xlsx]

## Sheet: Data for graphs
Values measured by Quantity One
Fig 2D
	tRNA				tsRNA
Replicates	control	leucinol	leucinol-charged tRNA		control	leucinol
1	381021	380719	207619		2026.89	1525.69
2	380058	355485	248723		2017.4	1094.41
3	379699	343325	194604		1987.49	1209.37
Average	380259	359843	216982		2010.59	1276.49
Average normalized to control	1	0.946309	0.570616		1	0.634882
std.	0.00179816	0.0530066	0.130188		0.0102283	0.174962
p value			0.00191197			0.00477461
Fig 3A
	tRNA				tsRNA
Replicates	control	siLARS1	siLARS2		control	siLARS1	siLARS2
1	454121	396976	435125		2613.25	1780.39	2218.84
2	447542	437671	417027		2556.33	1689.91	2748.64
3	453649	486466	479298		2576.01	1284.06	2504.98
Average	451771	440371	443817		2581.86	1584.79	2490.82
Average normalized to control	1	0.974767	0.982394		1	0.613815	0.964738
std.	0.00812333	0.101746	0.0721742		0.0111959	0.166798	0.106464
p value		0.341601	0.345581			0.00144953	0.293109
Fig 3C
	tRNA				tsRNA
Replicates	control	siEEF1A			control	siEEF1A
1	357027	359148			3120.95	4026.6
2	359298	330455			3118.42	4639.79
3	362767	333896			3096.12	3841.76
Average	359697	341166			3111.83	4169.38
Average normalized to control	1	0.948482			1	1.33985
std.	0.0080371	0.0459221			0.00439135	0.100191
p value		0.0570959				0.00592555
Fig 4C
	tRNA						charged tRNA
Replicates	void	wt	a73c	a73g	deltaAC		a73c	a73g	deltaAC
1	174605	255767	275941	242180	152115		185992	229111	123565
2	173653	235789	206178	178136	136542		133408	152977	90680.8
3	161403	405565	296347	332312	289154		174605	275941	242115
4	179784	214011	204361	258826	152481		145767	242180	145992
Average	172361	277783	245707	252863	182573		159943	225052	150588
Average normalized to control	1	1.61163	1.42553	1.46706	1.05925		0.927952	1.3057	0.873679
std.	0.0451752	0.312754	0.193059	0.250595	0.391302		0.153089	0.230807	0.432362
p value		0.02603	0.0112333	0.0225859	0.392906		0.185528	0.0458075	0.265657
	tsRNA
Replicates	void	wt	a73c	a73g	deltaAC
1	2248.69	3994.15	2645.79	2574.27	2405.39
2	2194.99	3978.35	1770.06	3587.54	2425.14
3	2180.01	6177.25	2332.05	4436.5	3059.57
4	2256.5	3529	1720.24	3049.23	2859.79
Average	2220.05	4419.69	2117.04	3411.88	2687.47
Average normalized to control	1	1.99081	0.953599	1.53685	1.21055
std.	0.017211	0.269564	0.211885	0.234096	0.120867
p value		0.00510031	0.331658	0.0123025	0.0144333
